# Supplementary material for: Cr-Doped Nanocrystalline TiO2-Cr2O3 Nanocomposites with p-p Heterojunction as a Stable Gas-Sensitive Material
Source: Int J Mol Sci. 2025 Jan 9;26(2):499. doi: 10.3390/ijms26020499 (PMC11765019; doi:10.3390/ijms26020499)
Supplement: Supplementary file 1 [file ijms-26-00499-s001.zip]

Archive with 1 entries (1 files):
- ijms-3355200-supplementary.pdf
